# Supplementary material for: Genome-Wide Association Study for Drought Tolerance in Cowpea (Vigna unguiculata (L.) Walp.) at Seedling Stage Using a Whole Genome Resequencing Approach
Source: Int J Mol Sci. 2025 Jun 7;26(12):5478. doi: 10.3390/ijms26125478 (PMC12193183; doi:10.3390/ijms26125478)
Supplement: Supplementary file 1 [file ijms-26-05478-s001.zip]

Archive with 1 entries (1 files):
- ijms-3525152-supplementary.xlsx
