# Supplementary material for: Genome-Wide Association Study for Drought Tolerance in Cowpea (Vigna unguiculata (L.) Walp.) at Seedling Stage Using a Whole Genome Resequencing Approach
Source: Int J Mol Sci. 2025 Jun 7;26(12):5478. doi: 10.3390/ijms26125478 (PMC12193183; doi:10.3390/ijms26125478)
Supplement: Supplementary file 1 [file ijms-26-05478-s001.zip › ijms-3525152-supplementary.xlsx]

## Sheet: Sheet1
Table S1. List of cowpea accessions.
Acession	Origin
PI664524	NA
PI300173	South Africa
PI582575	NA
PI583550	NA
PI293476	United States
PI583251	NA
PI293568	United States
PI207527	Afghanistan
PI227829	Guatemala
PI293469	United States
PI582469	Philippines
PI582697	Botswana
PI221730	South Africa
PI194211	United States
IT00K_1263	Nigeria
PI194213	United States
PI293517	United States
PI339587	South Africa
PI582554	NA
PI186360	Australia
PI194210	United States
PI218123	Pakistan
PI291140	Australia
PI292892	South Africa
PI427093	China
PI582465	NA
IT84S_2246	Nigeria
PI194208	United States
PI152197	Paraguay
PI293545	NA
PI339591	South Africa
PI354864	India
PI582572	NA
PI582665	Botswana
PI583068	NA
PI583209	NA
PI598335	NA
PI662993	NA
PI293500	United States
PI152196	Paraguay
PI167284	Turkey
PI190191	Mexico
PI227830	Guatemala
PI244571	Guatemala
PI293584	NA
PI339603	NA
PI339609	NA
PI582523	NA
PI582825	Botswana
PI582874	Botswana
PI582894	Botswana
PI583203	NA
PI663148	NA
PI664513	NA
PI664515	NA
PI292897	Hungary
PI293582	NA
CB27	United States
PI227827	Guatemala
PI292890	South Africa
PI292899	Hungary
PI293470	United States
PI293558	NA
PI293570	NA
PI582512	NA
PI582671	Botswana
PI582942	Puerto Rico
PI194209	United States
PI352997	India
PI390421	NA
07_303	United States
09_702	United States
PI200867	Myanmar
PI202802	Peru
PI293588	NA
PI339599	South Africa
PI354832	India
PI354865	India
PI406293	Nigeria
PI582421	NA
PI582474	Botswana
PI582667	Botswana
PI582856	Botswana
PI582878	Botswana
PI583200	NA
PI583225	NA
PI583237	NA
PI583551	NA
PI610604	NA
PI610620	NA
PI663011	NA
PI292894	Zimbabwe
PI311119	Mexico
PI582551	Botswana
PI582402	NA
PI582819	Botswana
09_295	United States
09_686	United States
PI154134	Peru
PI293559	NA
PI339600	South Africa
PI354843	India
PI382123	Nigeria
PI582423	NA
PI582521	NA
PI582542	NA
PI582570	India
PI583230	Senegal
PI583235	Senegal
PI663151	NA
PI220850	Afghanistan
PI262179	Portugal
PI354854	India
PI75962	NA
Envoy	United States
PI180014	India
PI221731	South Africa
PI292898	Hungary
PI292913	Hungary
PI293505	United States
PI293514	United States
PI293587	NA
PI304150	Nicaragua
PI349674	Australia
PI354580	India
PI354860	India
PI491193	Turkey
PI582340	NA
PI582789	NA
PI582970	Nigeria
PI583205	NA
PI583232_1	NA
PI583245	Senegal
PI601682	NA
PI663150	NA
PI666269	NA
PI354531	India
PI354673	India
PI610520	NA
PI582821	Botswana
PI227831	Guatemala
09_481	United States
09_749	United States
EMPRESS	United States
ENCORE	United States
PI165486	India
PI293480	United States
PI293525	United States
PI312207	Mexico
PI354855	India
PI582353	NA
PI582420	NA
PI582698	Botswana
PI582852	Botswana
PI582926	NA
PI583224	NA
PI583241	NA
PI601453	NA
PI662992	NA
PI367861	India
PI583190	Senegal
PI229551	Iran
PI582822	Botswana
PI339588	South Africa
PI582415	NA
PI293491	United States
PI608035	NA
09_1090	United States
IT93K_503_1	Nigeria
EMPIRE	United States
EpicSelect.4	United States
PI152195	Paraguay
PI201498	Mexico
PI293477	United States
PI339611	Tanzania
PI430687	NA
PI548785	NA
PI582352	NA
PI582567	NA
PI582702	Botswana
PI582735	Botswana
PI583186	NA
PI583240	NA
PI583250	NA
PI583274	NA
PI583488	Australia
PI592369	NA
PI592374	United States
PI601085	NA
PI610533	NA
PI663101	NA
PI663140	NA
PI664514	NA
PI664517	NA
PI666253	NA
PI271256	India
PI293487	United States
PI582428	NA
PI382110	Nigeria
PI582681	Botswana
PI582823	Botswana
PI339610	Tanzania
09_105	United States
09_470	United States
09_529	United States
09_655	United States
09_671	United States
AR95_348	United States
EXCEL_SELECT	United States
PI186386	Uruguay
PI250416	Pakistan
PI582417	Mexico
PI582466	NA
PI582573	Kenya
PI582734	Botswana
PI582863	Botswana
PI582864	Botswana
PI582868	Botswana
PI583196	NA
PI664519	NA
PI666260	NA
PI354762	India
PI354878	India
PI582725	Botswana
PI582813	Botswana
IT84S_2049	Nigeria
Suvita_2	Burkina Faso
PI293490	United States
PI582425	NA
EPOCH	United States
EXCEL	United States
PI582354	NA
PI582525	NA
PI582541	Mexico
PI582730	Botswana
PI582855	Botswana
PI582931	Malawi
PI582959	Nigeria
PI583194	NA
PI666262	NA
PI225922	Zambia
PI582865	Botswana
PI582984	Kenya
09_741	United States
PI223023	Iran
PI257463	South Africa
PI353062	India
PI354499	India
PI406285	Nigeria
PI582422	NA
PI582703	Botswana
PI582731	Botswana
PI582738	Botswana
PI582820	Botswana
PI582930	NA
PI582932	Malawi
PI583201	Senegal
PI583202	NA
PI583248	NA
PI253428	Spain
PI582866	Botswana
IT82E_18	Nigeria
PI583232_2	NA
PI293486	United States
01_1781	United States
09_393	United States
AR_BE_1	United States
PI339613	Tanzania
PI578902	China
PI582467	NA
PI582522	NA
PI582699	Botswana
PI582727	Botswana
PI582729	Botswana
PI582815	Botswana
PI582857	Botswana
PI582861	Botswana
PI583195	NA
PI583204	NA
PI583513	Nigeria
PI382111	Nigeria
PI582853	Botswana
PI582980	Kenya
PI642160	NA
PI354835	India
PI354532	India
09_175	United States
09_692	United States
ARBlackeye#1	United States
PI354883	India
PI406292	Nigeria
PI527302	Zimbabwe
PI527561	Burundi
PI582740	Botswana
PI582824	Botswana
PI582850	Botswana
PI663059	NA
09_714	United States
EARLY_SCARLET	United States
PI229734	Iran
PI367921	Mozambique
PI487518	NA
PI527263	Zimbabwe
PI582468	NA
PI582566	NA
PI583197	Senegal
PI583249	NA
IT89KD_288	Nigeria
PI503326	Turkey
PI666251	NA
09_697	United States
EBONY	United States
ELEGANCE	United States
PI339605	South Africa
PI582814	Botswana
PI583199	NA
15.07.86	United States
PI578911	China
PI582571	NA
PI582810	Botswana
PI189374	Nigeria
ERECT_SET	United States
PI527563	Burundi
PI582530	NA
PI582812	Botswana
PI582924	Senegal
EARLY_ACRE	United States
PI406290	Nigeria
PI229796	Iran
PI583247	NA
PI255774	Nigeria
